# Supplementary material for: Hypoxia-Induced miR-148a Downregulation Contributes to Poor Survival in Colorectal Cancer
Source: Front Genet. 2021 May 31;12:662468. doi: 10.3389/fgene.2021.662468 (PMC8202010; doi:10.3389/fgene.2021.662468)
Supplement: Supplementary Table 2 — The results of differential miRNA expression analysis. [file Table_2.xlsx]

## Sheet: Summary
Number of differentially expressed miRNAs in each condition
	CoCl2	Oxyquinoline
Caco-2	23	7
HT-29	17	7

## Sheet: Caco-2, CoCl2
miRNA	baseMean	log2FoldChange	lfcSE	padj
hsa-miR-21-3p	665.501	0.950642	0.1396	4.34109e-09
hsa-miR-210-3p	7580.3	0.725562	0.118599	2.10626e-07
hsa-miR-1260b	1964.59	-1.01341	0.167945	2.36415e-07
hsa-miR-1260a	2013.03	-1.0028	0.169112	3.36596e-07
hsa-miR-200a-5p	3057.95	-0.569746	0.11809	0.000124535
hsa-miR-148a-5p	916.027	-0.765211	0.161356	0.000156307
hsa-miR-374b-5p	12640.3	0.549352	0.127856	0.00109986
hsa-miR-148a-3p	386463	-0.545479	0.136546	0.00359306
hsa-miR-27b-5p	284.345	-0.675275	0.173386	0.00485163
hsa-miR-141-5p	759.632	-0.510189	0.134922	0.00668334
hsa-miR-32-3p	220.438	-0.749628	0.199027	0.00668334
hsa-miR-151a-3p	22282.5	-0.413155	0.110457	0.00679715
hsa-miR-32-5p	4883.65	-0.437829	0.122077	0.0114461
hsa-miR-190a-5p	458.072	-0.658639	0.191719	0.0187621
hsa-miR-371a-3p	6445.74	-0.772768	0.231663	0.0236079
hsa-miR-328-3p	329.761	-0.548735	0.164177	0.0236079
hsa-miR-425-5p	4426.05	-0.370016	0.111564	0.0237975
hsa-miR-16-2-3p	2403.14	0.468315	0.1447	0.0282815
hsa-miR-215-3p	3009.05	0.582863	0.183844	0.0337924
hsa-miR-424-3p	482.965	0.522546	0.166385	0.0343805
hsa-miR-126-5p	396.464	0.51894	0.165396	0.0343805
hsa-miR-196a-5p	6351.6	0.465692	0.151286	0.0385235
hsa-miR-135b-5p	1006.17	-0.552676	0.179396	0.0385235

## Sheet: Caco-2, oxyquinoline
miRNA	baseMean	log2FoldChange	lfcSE	padj
hsa-miR-210-3p	7647.88	0.730167	0.136934	5.86e-05
hsa-miR-27b-5p	264.545	-0.916889	0.198902	0.0012175
hsa-miR-200a-5p	3064.64	-0.580721	0.13142	0.00199812
hsa-miR-148a-3p	387401	-0.55328	0.143829	0.0144716
hsa-miR-1260b	2177.18	-0.702912	0.183071	0.0144716
hsa-miR-1260a	2234.37	-0.688808	0.184394	0.0161635
hsa-miR-1303	246.884	-0.697192	0.201649	0.0411699

## Sheet: HT-29, CoCl2
miRNA	baseMean	log2FoldChange	lfcSE	padj
hsa-miR-210-3p	5611.98	1.26469	0.129726	4.02e-20
hsa-miR-4521	3326.33	-1.31096	0.140991	2.31e-18
hsa-miR-615-3p	5780.78	-0.92614	0.134873	5.3e-10
hsa-miR-22-3p	12573.5	0.723766	0.13677	5.21e-06
hsa-miR-425-5p	6358.55	-0.530967	0.125991	0.00085185
hsa-let-7a-3p	5348.39	-0.526133	0.135405	0.00286674
hsa-miR-32-5p	5050.98	-0.515205	0.134165	0.00317822
hsa-miR-215-5p	30077.8	0.577876	0.159618	0.0066143
hsa-miR-215-3p	289.118	0.646212	0.179226	0.00670716
hsa-miR-224-5p	49183.1	0.492524	0.144425	0.0123317
hsa-miR-182-5p	45386.7	0.575126	0.171939	0.0143686
hsa-miR-1260b	4758.92	-0.437435	0.134371	0.0187542
hsa-miR-1260a	4606.28	-0.424493	0.134563	0.0241447
hsa-miR-30b-5p	16361.1	0.385867	0.127387	0.0316914
hsa-miR-27a-5p	1839.38	0.597156	0.196871	0.0316914
hsa-miR-10a-3p	18477.1	-0.366259	0.125122	0.0416861
hsa-miR-18a-5p	1935.09	-0.471522	0.162806	0.0443605

## Sheet: HT-29, oxyquinoline
miRNA	baseMean	log2FoldChange	lfcSE	padj
hsa-miR-4521	3040.61	-2.20714	0.151853	4.72566e-45
hsa-miR-210-3p	6056.28	1.40934	0.142829	1.86689e-20
hsa-miR-1303	1721.17	-0.763353	0.142339	8.82997e-06
hsa-miR-615-3p	6149.18	-0.675568	0.144152	0.000196723
hsa-let-7a-3p	5386.42	-0.556274	0.145602	0.00538558
hsa-miR-23a-3p	16100.7	0.521316	0.140771	0.00809959
hsa-miR-22-3p	11842.5	0.514916	0.146357	0.0126239
